# Supplementary material for: Episodic ataxia and severe infantile phenotype in spinocerebellar ataxia type 14: expansion of the phenotype and novel mutations
Source: J Neurol. 2021 Jul 22;269(3):1476–84. doi: 10.1007/s00415-021-10712-5 (PMC8857164; doi:10.1007/s00415-021-10712-5)
Supplement: Supplementary file 2 — Supplementary file2 (XLS 33 KB) This table lists predictions in silico and gnomAD frequencies for all the disease-causing variants identified in this study. We also included the multiple criteria for pathogenicity scoring in keeping with the guidelines of the American College of Medical Genetics and Genomics [file 415_2021_10712_MOESM2_ESM.xls]

## Sheet: Foglio1
Patient, Family	Mutations	Consequence	Known/Novel	Domain location	CADD score	SIFT	Polyphen-2	MutationTaster	FATHMM-MKL	MetaSVM	MetalR	GERP++	Revel	MutPred	PrimateAI	Mutation assessor	Provean	UMD- Predictor	gnomAD frequency (homozygous count)	ACMG criteria for pathogenicity scoring	ACMG score
1, A	c.358C>T, p.L120F	Missense	Novel	Regulatory C1	23.8	Tolerated	Possibly damaging	Disease causing	Damaging	Damaging	Damaging	Tolerated	Damaging	Pathogenic	Damaging	Medium damage	Damaging	Pathogenic	Absent	PM1, PM2, PP1, PP2, PP3, PP4	Likely pathogenic
2, A	c.358C>T, p.L120F	Missense	Novel	Regulatory C1	23.8	Tolerated	Possibly damaging	Disease causing	Damaging	Damaging	Damaging	Tolerated	Damaging	Pathogenic	Damaging	Medium damage	Damaging	Pathogenic	Absent	PM1, PM2, PP1, PP2, PP3, PP4	Likely pathogenic
3, B	c.230G>A, p.C77Y	Missense	Novel	Regulatory C1	26.3	Damaging	Probably damaging	Disease causing	Damaging	Damaging	Tolerated	Damaging	Damaging	Pathogenic	Damaging	High damage	Damaging	Pathogenic	Absent	PM1, PM2, PM5, PP1, PP2, PP3, PP4	Likely pathogenic
4, B	c.230G>A, p.C77Y	Missense	Novel	Regulatory C1	26.3	Damaging	Probably damaging	Disease causing	Damaging	Damaging	Tolerated	Damaging	Damaging	Pathogenic	Damaging	High damage	Damaging	Pathogenic	Absent	PM1, PM2, PM5, PP1, PP2, PP3, PP4	Likely pathogenic
5, B	c.230G>A, p.C77Y	Missense	Novel	Regulatory C1	26.3	Damaging	Probably damaging	Disease causing	Damaging	Damaging	Tolerated	Damaging	Damaging	Pathogenic	Damaging	High damage	Damaging	Pathogenic	Absent	PM1, PM2, PM5, PP1, PP2, PP3, PP4	Likely pathogenic
6, C	c.380A>C, p.Q127P	Missense	Reported in Riso et al. 2020	Regulatory C1	26.4	Damaging	Possibly damaging	Disease causing	Damaging	Damaging	Damaging	Tolerated	Damaging	Pathogenic	Tolerated	High damage	Damaging	Pathogenic	Absent	PM1, PM2, PM5, PM6, PP2, PP3, PP4	Likely pathogenic
7, D	c.1928T>G, p.F643C	Missense	Novel	Catalytic C3/C4	28.3	Damaging	Probably damaging	Disease causing	Damaging	Damaging	Damaging	Tolerated	Damaging	Pathogenic	Damaging	High damage	Damaging	Pathogenic	Absent	PM2, PM5, PM6, PP2, PP3, PP4	Likely pathogenic
8, E	c.413T>A, p.V138E	Missense	Reported in Chelban et al. 2018	Regulatory C1	27.6	Damaging	Probably damaging	Disease causing	Damaging	Damaging	Damaging	Tolerated	Damaging	Pathogenic	Damaging	High damage	Damaging	Pathogenic	Absent	PS3, PM1, PM2, PM6, PP2, PP3, PP4, PP5	Pathogenic
9, F	c.466G>A, p. E156K	Missense	Novel	Regulatory C1	31.0	Damaging	Probably damaging	Disease causing	Damaging	Damaging	Damaging	Damaging	Benign	Benign	Damaging	Medium damage	Damaging	Pathogenic	Absent	PM1, PM2, PP1, PP2, PP3, PP4	Likely pathogenic
10, F	c.466G>A, p. E156K	Missense	Novel	Regulatory C1	31.0	Damaging	Probably damaging	Disease causing	Damaging	Damaging	Damaging	Damaging	Benign	Benign	Damaging	Medium damage	Damaging	Pathogenic	Absent	PM1, PM2, PP1, PP2, PP3, PP4	Likely pathogenic
11, G	c.230G>A, p.C77Y	Missense	Novel	Regulatory C1	26.3	Damaging	Probably damaging	Disease causing	Damaging	Damaging	Tolerated	Damaging	Damaging	Damaging	Damaging	High damage	Damaging	Pathogenic	Absent	PM1, PM2, PM5, PM6, PP2, PP3, PP4	Likely pathogenic
12, H	c.1381G>A, p.A461T	Missense	Novel	Catalytic C3/C4	26.5	Damaging	Probably damaging	Disease causing	Damaging	Tolerated	Tolerated	Tolerated	Benign	Benign	Tolerated	Low damage	Damaging	Pathogenic	0.00009147 (0)	PM2, PM6, PP2, PP3, PP4	Likely pathogenic
13, I	c.1308C>G, p.Y436*	Nonsense	Novel	Catalytic C3/C4	NA	NA	NA	NA	NA	NA	NA	NA	NA	NA	NA	NA	NA	NA	Absent	PVS1, PM2, PP3, PP4	Pathogenic
14, J	c.419G>A, p.R140Q	Missense	Novel	Regulatory C1	25.3	Damaging	Benign	Disease causing	Damaging	Damaging	Damaging	Damaging	Benign	NA	Tolerated	Low damage	NA	Probably pathogenic	0.00002034 (0)	PM1, PM2, PP2, PP3, PP4	Likely pathogenic
